# Supplementary material for: Mycotoxin Contamination Status of Cereals in China and Potential Microbial Decontamination Methods
Source: Metabolites. 2023 Apr 12;13(4):551. doi: 10.3390/metabo13040551 (PMC10143121; doi:10.3390/metabo13040551)
Supplement: Supplementary file 1 [file metabolites-13-00551-s001.zip]

Archive with 1 entries (1 files):
- metabolites-2240832-supplementary.pdf
